# Supplementary material for: Dissecting diazirine photo-reaction mechanism for protein residue-specific cross-linking and distance mapping
Source: Nat Commun. 2024 Jul 18;15:6060. doi: 10.1038/s41467-024-50315-y (PMC11258254; doi:10.1038/s41467-024-50315-y)
Supplement: Supplementary file 4 — Source Data [file 41467_2024_50315_MOESM4_ESM.xlsx]

## Sheet: 1 P0DTD1
Charge	Precursor_Mass	Peptide	Peptide_Type	Score	Precursor_Mass_Error(Da)	Precursor_Mass_Error(ppm)	Residue1	Site1	Residue2	Site2	link_pos	Sum of repeat_times	Calculated_distance	type
4	3394.63	HVICTSEDMLNPNYEDLLIR(8)-KMAFPSGK(1)	Cross-Linked	0.00257715	-0.016923	-4.9852	D	48	K	5	(5, 48)	4	38.5351	polar
4	3394.63	HVICTSEDMLNPNYEDLLIR(6)-KMAFPSGK(1)	Cross-Linked	0.000917143	-0.014849	-4.37424	S	46	K	5	(5, 46)	4	36.1133	polar
4	3188.71	TILGSALLEDEFTPFDVVR(11)-LKVDTANPK(2)	Cross-Linked	4.28419e-18	-0.001361	-0.426819	E	290	K	90	(90, 290)	4	36.0731	polar
3	3273.72	TILGSALLEDEFTPFDVVR(9)-VDTANPKTPK(7)	Cross-Linked	6.7765e-16	-0.002595	-0.792675	E	288	K	97	(97, 288)	3	35.6332	polar
4	4338.18	HVICTSEDMLNPNYEDLLIR(7)-KSNHNFLVQAGNVQLR(1)	Cross-Linked	2.63734e-22	0.000211	0.048638	E	47	K	61	(47, 61)	4	17.1243	polar
5	4338.18	HVICTSEDMLNPNYEDLLIR(5)-KSNHNFLVQAGNVQLR(1)	Cross-Linked	8.72831e-22	-0.000328	-0.075608	T	45	K	61	(45, 61)	4	13.0135	polar
3	3068.61	TILGSALLEDEFTPFDVVR(9)-KMAFPSGK(1)	Cross-Linked	6.45776e-28	0.006203	2.02144	E	288	K	5	(5, 288)	10	10.1786	polar
4	3068.61	TILGSALLEDEFTPFDVVR(11)-KMAFPSGK(1)	Cross-Linked	9.11428e-24	0.006309	2.05599	E	290	K	5	(5, 290)	4	8.14249	polar
4	4028.13	TILGSALLEDEFTPFDVVR(3)-KSNHNFLVQAGNVQLR(1)	Cross-Linked	0.0788141	0.008589	2.13226	L	282	K	61	(61, 282)	3	52.779	non-polar
5	4028.12	TILGSALLEDEFTPFDVVR(7)-KSNHNFLVQAGNVQLR(1)	Cross-Linked	1.22001e-16	-0.005156	-1.28	L	286	K	61	(61, 286)	9	49.7021	non-polar
5	3394.63	HVICTSEDMLNPNYEDLLIR(10)-KMAFPSGK(1)	Cross-Linked	0.00424141	-0.014967	-4.409	L	50	K	5	(5, 50)	9	36.8764	non-polar
4	3583.78	HVICTSEDMLNPNYEDLLIR(12)-VDTANPKTPK(7)	Cross-Linked	6.03075e-22	-0.000138	-0.038507	P	52	K	97	(52, 97)	10	34.4981	non-polar
5	4338.17	HVICTSEDMLNPNYEDLLIR(10)-KSNHNFLVQAGNVQLR(1)	Cross-Linked	2.80901e-18	-0.006683	-1.54051	L	50	K	61	(50, 61)	14	19.5046	non-polar
5	4338.18	HVICTSEDMLNPNYEDLLIR(11)-KSNHNFLVQAGNVQLR(1)	Cross-Linked	2.18722e-18	0.001226	0.282607	N	51	K	61	(51, 61)	5	18.1342	non-polar
5	2463.38	LKVDTANPKTPK(9)-VDTANPKTPK(1)	Cross-Linked	1.11466e-17	0.000588	0.238696	K	97	V	91	(91, 97)	13	14.7225	non-polar
4	3084.6	TILGSALLEDEFTPFDVVR(7)-KMAFPSGK(1)	Cross-Linked	5.7986e-19	0.000256	0.082993	L	286	K	5	(5, 286)	10	14.4306	non-polar
2	3068.6	TILGSALLEDEFTPFDVVR(8)-KMAFPSGK(1)	Cross-Linked	7.63771e-27	0.003805	1.23998	L	287	K	5	(5, 287)	11	13.6906	non-polar
5	4338.17	HVICTSEDMLNPNYEDLLIR(13)-KSNHNFLVQAGNVQLR(1)	Cross-Linked	8.50855e-22	-0.004857	-1.11959	N	53	K	61	(53, 61)	6	13.1874	non-polar
3	1864.03	TPKYKFVR(3)-VDTANPK(6)	Cross-Linked	3.02193e-05	-0.000103	-0.055257	K	100	P	96	(96, 100)	6	11.6647	non-polar

## Sheet: 2 P08515
Charge	Precursor_Mass	Peptide	Peptide_Type	Score	Precursor_Mass_Error(Da)	Precursor_Mass_Error(ppm)	Residue1	Site1	Residue2	Site2	link_pos	Sum of repeat_times	Calculated_distance	type
4	2161.02	YEEHLYER(1)-QYFVEKQ(6)	Cross-Linked	6.09306e-10	0.001093	0.505779	Y	28	K	409	(28, 409)	18	69.2497	polar
4	2294.26	GEFTGLGIHDR(10)-IKGLVQPTR(2)	Cross-Linked	1.11584e-13	-2.2e-05	-0.009589	D	260	K	11	(11, 260)	5	44.096	polar
2	2013.03	IEAIPQIDK(8)-DEGDKWR(5)	Cross-Linked	2.35492e-06	0.00032	0.158964	D	190	K	40	(40, 190)	9	32.4845	polar
4	2136.09	LLLEYLEEK(7)-DEGDKWR(5)	Cross-Linked	4.84189e-06	0.00084	0.393243	E	25	K	40	(25, 40)	9	29.2723	polar
3	2668.48	GSGGGPNTEFALSLLR(9)-IKGLVQPTR(2)	Cross-Linked	5.68934e-07	0.002844	1.06578	E	233	K	11	(11, 233)	3	29.2257	polar
2	2136.09	LLLEYLEEK(8)-DEGDKWR(5)	Cross-Linked	1.18161e-08	-0.000152	-0.071158	E	26	K	40	(26, 40)	18	26.6965	polar
2	2136.09	LLLEYLEEK(4)-DEGDKWR(5)	Cross-Linked	1.68469e-08	0.000531	0.248586	E	22	K	40	(22, 40)	8	26.6959	polar
3	2124.96	YEEHLYER(1)-DEGDKWR(5)	Cross-Linked	7.34773e-14	0.001094	0.514833	Y	28	K	40	(28, 40)	44	20.8365	polar
4	2242.31	LLLEYLEEK(7)-IKGLVQPTR(2)	Cross-Linked	1.29232e-11	0.001078	0.480755	E	25	K	11	(11, 25)	9	19.1968	polar
4	2242.31	LLLEYLEEK(8)-IKGLVQPTR(2)	Cross-Linked	4.59136e-15	0.000195	0.086964	E	26	K	11	(11, 26)	17	18.7458	polar
3	1944.97	YEEHLYER(1)-YLKSSK(3)	Cross-Linked	5.56346e-12	0.000823	0.423143	Y	28	K	194	(28, 194)	16	17.8701	polar
4	2609.47	AEISMLEGAVLDIR(7)-IKGLVQPTR(2)	Cross-Linked	2.4825e-09	0.00212	0.812426	E	96	K	11	(11, 96)	5	17.6136	polar
3	1956.09	LLLEYLEEK(8)-YLKSSK(3)	Cross-Linked	0.00108954	0.000682	0.348654	E	26	K	194	(26, 194)	3	17.468	polar
4	2119.25	IEAIPQIDK(8)-IKGLVQPTR(2)	Cross-Linked	3.5863e-12	0.000329	0.155244	D	190	K	11	(11, 190)	9	16.8119	polar
4	1956.09	LLLEYLEEK(7)-YLKSSK(3)	Cross-Linked	4.8613e-06	0.000473	0.241808	E	25	K	194	(25, 194)	6	15.2922	polar
3	2124.96	YEEHLYER(3)-DEGDKWR(5)	Cross-Linked	5.98156e-08	0.000281	0.132238	E	30	K	40	(30, 40)	11	14.9123	polar
2	2242.3	LLLEYLEEK(4)-IKGLVQPTR(2)	Cross-Linked	5.15963e-09	-0.002371	-1.05739	E	22	K	11	(11, 22)	8	14.5448	polar
3	2419.27	GEFTGLGIHDR(10)-KNIMTITTSK(1)	Cross-Linked	1.96189e-13	0.001934	0.799416	D	260	K	241	(241, 260)	9	11.4549	polar
3	2419.27	GEFTGLGIHDR(9)-KNIMTITTSK(1)	Cross-Linked	9.35776e-13	0.001363	0.563394	H	259	K	241	(241, 259)	4	10.3707	polar
3	2124.96	YEEHLYER(7)-DEGDKWR(5)	Cross-Linked	3.30283e-08	-0.000978	-0.460244	E	34	K	40	(34, 40)	6	9.30188	polar
3	2124.96	YEEHLYER(6)-DEGDKWR(5)	Cross-Linked	0.00101637	0.000924	0.434831	Y	33	K	40	(33, 40)	4	7.68416	polar
2	1833.04	IEAIPQIDK(8)-YLKSSK(3)	Cross-Linked	1.60601e-10	0.001003	0.547179	D	190	K	194	(190, 194)	23	6.44754	polar
4	2356.18	KNIMTITTSK(1)-YEEHLYER(1)	Cross-Linked	1.28923e-17	-0.000343	-0.145574	K	241	Y	28	(28, 241)	5	46.805	polar
5	2639.34	VDFLSKLPEMLK(6)-YEEHLYER(1)	Cross-Linked	3.61639e-15	0.001001	0.379261	K	125	Y	28	(28, 125)	11	37.2874	polar
4	2534.25	IAYSKDFETLK(5)-YEEHLYER(1)	Cross-Linked	8.86509e-12	0.000399	0.157443	K	113	Y	28	(28, 113)	22	36.9305	polar
3	2422.31	IAYSKDFETLK(5)-IEAIPQIDK(8)	Cross-Linked	1.92508e-09	-0.000286	-0.118069	K	113	D	190	(113, 190)	4	35.7837	polar
3	2244.25	KNIMTITTSK(1)-IEAIPQIDK(8)	Cross-Linked	2.10414e-13	0.002042	0.90988	K	241	D	190	(190, 241)	5	32.5821	polar
3	2202.19	MSPILGYWK(1)-IEAIPQIDK(8)	Cross-Linked	8.76557e-18	0.000215	0.09763	M	1	D	190	(1, 190)	5	26.3389	polar
3	2650.37	IEAIPQIDKYLK(9)-YEEHLYER(7)	Cross-Linked	2.33218e-05	-0.001996	-0.753101	K	191	E	34	(34, 191)	3	23.8697	polar
3	2253.21	VDFLSKLPEMLK(6)-DFETLK(1)	Cross-Linked	3.51298e-09	-7.1e-05	-0.031511	K	125	D	114	(114, 125)	3	17.5234	polar
4	2231.18	IKGLVQPTR(2)-YEEHLYER(1)	Cross-Linked	1.00131e-13	0.000267	0.119668	K	11	Y	28	(11, 28)	35	16.655	polar
5	2650.38	IEAIPQIDKYLK(9)-YEEHLYER(1)	Cross-Linked	2.10372e-13	-0.000359	-0.135452	K	191	Y	28	(28, 191)	16	15.8926	polar
4	2823.33	YIADKHNMLGGCPK(5)-YEEHLYER(1)	Cross-Linked	8.72725e-10	0.002606	0.923026	K	78	Y	28	(28, 78)	5	14.2587	polar
3	2834.45	YIADKHNMLGGCPK(5)-LLLEYLEEK(7)	Cross-Linked	2.52369e-12	-0.001154	-0.407134	K	78	E	25	(25, 78)	10	13.2617	polar
3	2231.18	IKGLVQPTR(2)-YEEHLYER(7)	Cross-Linked	9.58123e-13	0.001467	0.657499	K	11	E	34	(11, 34)	9	12.3162	polar
3	2834.45	YIADKHNMLGGCPK(5)-LLLEYLEEK(8)	Cross-Linked	4.71183e-15	-0.000889	-0.313641	K	78	E	26	(26, 78)	3	11.1185	polar
4	2314.12	MSPILGYWK(1)-YEEHLYER(1)	Cross-Linked	3.95119e-19	-0.000533	-0.230325	M	1	Y	28	(1, 28)	30	8.92037	polar
4	2237.24	LLLEYLEEK(1)-QGFSAQLKK(8)	Cross-Linked	0.000108063	0.000719	0.321378	L	19	K	402	(19, 402)	4	51.5111	non-polar
3	2188.04	GEFTGLGIHDR(1)-DEGDKWR(5)	Cross-Linked	2.57103e-06	0.000376	0.171843	G	251	K	40	(40, 251)	6	47.1569	non-polar
4	2713.46	IEAIPQIDKYLK(9)-GEFTGLGIHDR(1)	Cross-Linked	5.39942e-14	0.000493	0.181687	K	191	G	251	(191, 251)	10	45.9091	non-polar
4	2114.19	IEAIPQIDK(1)-QGFSAQLKK(8)	Cross-Linked	1.22272e-08	-4.4e-05	-0.020812	I	183	K	402	(183, 402)	5	45.6137	non-polar
3	1716.86	DEGDKWR(5)-LPEMLK(1)	Cross-Linked	5.65336e-10	0.000119	0.069312	K	40	L	126	(40, 126)	6	37.6014	non-polar
4	2912.53	AEISMLEGAVLDIR(1)-IAYSKDFETLK(5)	Cross-Linked	1.76137e-14	0.00057	0.195706	A	90	K	113	(90, 113)	8	37.3346	non-polar
5	2294.26	GEFTGLGIHDR(1)-IKGLVQPTR(2)	Cross-Linked	2.44037e-10	0.002127	0.927096	G	251	K	11	(11, 251)	7	35.6916	non-polar
4	2912.53	AEISMLEGAVLDIR(3)-IAYSKDFETLK(5)	Cross-Linked	3.7815e-12	0.001216	0.417506	I	92	K	113	(92, 113)	5	34.9721	non-polar
4	2013.03	IEAIPQIDK(1)-DEGDKWR(5)	Cross-Linked	8.99709e-06	0.000644	0.319916	I	183	K	40	(40, 183)	9	34.7452	non-polar
2	2323.26	AEISMLEGAVLDIR(1)-YLKSSK(3)	Cross-Linked	6.11085e-09	0.001148	0.494134	A	90	K	194	(90, 194)	9	34.1224	non-polar
4	2598.36	GSGGGPNTEFALSLLR(1)-KQYFVEK(1)	Cross-Linked	3.11044e-09	0.00319	1.2277	G	225	K	403	(225, 403)	5	35.3864	non-polar
3	2202.19	MSPILGYWK(1)-IEAIPQIDK(1)	Cross-Linked	2.33936e-15	-0.000681	-0.309238	M	1	I	183	(1, 183)	4	28.9844	non-polar
3	2609.47	AEISMLEGAVLDIR(1)-IKGLVQPTR(2)	Cross-Linked	9.43901e-10	0.002218	0.849981	A	90	K	11	(11, 90)	10	26.8616	non-polar
4	3076.64	GSGGGPNTEFALSLLR(1)-VDFLSKLPEMLK(6)	Cross-Linked	3.08007e-10	0.0047	1.52764	G	225	K	125	(125, 225)	4	27.9517	non-polar
4	2224.1	GEFTGLGIHDR(1)-QYFVEKQ(6)	Cross-Linked	1.10198e-06	0.0012	0.539543	G	251	K	409	(251, 409)	5	26.4542	non-polar
4	3028.66	AEISMLEGAVLDIR(3)-IEAIPQIDKYLK(9)	Cross-Linked	3.20256e-10	-3.9e-05	-0.012877	I	92	K	191	(92, 191)	3	26.3702	non-polar
4	2136.09	LLLEYLEEK(1)-DEGDKWR(5)	Cross-Linked	3.34714e-06	0.000576	0.269652	L	19	K	40	(19, 40)	5	25.7838	non-polar
4	2419.27	GEFTGLGIHDR(1)-KNIMTITTSK(1)	Cross-Linked	1.20031e-15	0.000909	0.375734	G	251	K	241	(241, 251)	17	22.3035	non-polar
4	2126.15	IAYSKDFETLK(5)-LPEMLK(1)	Cross-Linked	4.19524e-10	8e-06	0.003763	K	113	L	126	(113, 126)	6	20.7992	non-polar
3	2325.25	LLLEYLEEK(1)-MSPILGYWK(1)	Cross-Linked	4.93349e-17	0.001597	0.686809	L	19	M	1	(1, 19)	5	20.4151	non-polar
4	2668.48	GSGGGPNTEFALSLLR(1)-IKGLVQPTR(2)	Cross-Linked	2.42674e-10	0.002203	0.825564	G	225	K	11	(11, 225)	3	19.135	non-polar
3	3201.61	YIADKHNMLGGCPK(5)-AEISMLEGAVLDIR(1)	Cross-Linked	2.85714e-12	-0.004726	-1.47613	K	78	A	90	(78, 90)	12	17.722	non-polar
2	2119.25	IEAIPQIDK(1)-IKGLVQPTR(2)	Cross-Linked	7.48429e-13	-0.000764	-0.360505	I	183	K	11	(11, 183)	10	16.8509	non-polar
3	3087.67	GSGGGPNTEFALSLLR(1)-IEAIPQIDKYLK(9)	Cross-Linked	4.37106e-13	0.000921	0.298283	G	225	K	191	(191, 225)	3	14.1763	non-polar
2	1833.04	IEAIPQIDK(1)-YLKSSK(3)	Cross-Linked	2.8313e-11	0.000167	0.091106	I	183	K	194	(183, 194)	20	13.6891	non-polar
4	2661.5	IEAIPQIDKYLK(9)-LLLEYLEEK(6)	Cross-Linked	2.76159e-06	-0.001589	-0.597032	K	191	L	24	(24, 191)	5	12.7873	non-polar
3	1964.04	KQYFVEK(1)-QYFVEKQ(7)	Cross-Linked	0.0019961	0.019395	9.87517	K	403	Q	410	(403, 410)	4	12.0541	non-polar
3	2538.44	IEAIPQIDKYLK(9)-IEAIPQIDK(1)	Cross-Linked	6.38216e-13	-0.000979	-0.38567	K	191	I	183	(183, 191)	4	11.6936	non-polar
2	2661.5	IEAIPQIDKYLK(9)-LLLEYLEEK(1)	Cross-Linked	6.87049e-11	-0.001968	-0.739433	K	191	L	19	(19, 191)	23	10.9281	non-polar
3	2242.31	LLLEYLEEK(1)-IKGLVQPTR(2)	Cross-Linked	8.12886e-12	0.000192	0.085626	L	19	K	11	(11, 19)	8	10.6652	non-polar

## Sheet: 3 P03322
Charge	Precursor_Mass	Peptide	Peptide_Type	Score	Precursor_Mass_Error(Da)	Precursor_Mass_Error(ppm)	Residue1	Site1	Residue2	Site2	link_pos	Sum of repeat_times	Calculated_distance	type
3	2922.49	QKTAPLTDQGIAAAM(2)-TEGPAWTPLEPK(2)	Cross-Linked	0.000142756	-0.003691	-1.26296	K	244	E	24	(24, 244)	5	63.1623	polar
4	3481.85	TAPSTLTTPGEIIKYVLDR(14)-TEGPAWTPLEPK(1)	Cross-Linked	0.00921998	0.005404	1.55205	K	237	T	23	(23, 237)	4	53.59	polar
4	3240.73	PGELVAITASALQAFR(3)-QKTAPLTDQGIAAAM(2)	Cross-Linked	1.88874e-06	-0.000718	-0.221555	E	145	K	244	(145, 244)	4	51.2302	polar
4	3318.82	TEGPAWTPLEPKLITR(12)-TAPSTLTTPGEIIK(5)	Cross-Linked	0.000400222	2.9e-05	0.008738	K	34	T	228	(34, 228)	3	48.4027	polar
4	2959.58	LIKAVEGSDLPPSAR(3)-TEGPAWTPLEPK(1)	Cross-Linked	1.45542e-07	0.000364	0.122991	K	190	T	23	(23, 190)	21	47.0715	polar
4	2371.26	QKSQPDIQQLIR(2)-HPANGQGR(1)	Cross-Linked	0.000341511	0.000266	0.112177	K	213	H	107	(107, 213)	6	44.8099	polar
3	3518.92	LKGLADGMVGNPQGQAALLR(2)-TAPSTLTTPGEIIK(11)	Cross-Linked	0.000927889	-0.00179	-0.508678	K	124	E	234	(124, 234)	3	43.21	polar
4	4360.11	LAEPAGPWADIMQGPSESFVDFANR(3)-QKTAPLTDQGIAAAM(2)	Cross-Linked	0.0412567	0.023604	5.41365	E	165	K	244	(165, 244)	4	36.8065	polar
3	2470.32	LIKAVEGSDLPPSAR(3)-HPANGQGR(1)	Cross-Linked	0.00310606	0.000865	0.350158	K	190	H	107	(107, 190)	13	33.2687	polar
4	3277.82	PGELVAITASALQAFR(3)-LIKAVEGSDLPPSAR(3)	Cross-Linked	1.37109e-06	0.001524	0.464944	E	145	K	190	(145, 190)	5	31.7766	polar
3	2959.58	LIKAVEGSDLPPSAR(3)-TEGPAWTPLEPK(10)	Cross-Linked	3.81251e-05	-0.00036	-0.121639	K	190	E	32	(32, 190)	4	30.9	polar
4	3643	LKGLADGMVGNPQGQAALLR(2)-LIKAVEGSDLPPSAR(6)	Cross-Linked	2.16497e-06	0.001192	0.327203	K	124	E	193	(124, 193)	4	29.5107	polar
4	4302.09	LAEPAGPWADIMQGPSESFVDFANR(10)-QKTAPLTDQGIAAAM(2)	Cross-Linked	1.52685e-06	0.000741	0.172242	D	172	K	244	(172, 244)	6	28.4347	polar
3	3233.72	LIKAVEGSDLPPSAR(3)-QKTAPLTDQGIAAAM(3)	Cross-Linked	0.000471246	0.010091	3.12057	K	190	T	245	(190, 245)	3	27.9093	polar
4	3215.7	TEGPAWTPLEPKLITR(12)-TEGPAWTPLEPK(1)	Cross-Linked	6.42435e-07	0.001884	0.585876	K	34	T	23	(23, 34)	4	27.8702	polar
4	3062.7	LIKAVEGSDLPPSAR(3)-TAPSTLTTPGEIIK(1)	Cross-Linked	1.71037e-05	0.001122	0.366344	K	190	T	224	(190, 224)	8	25.3126	polar
4	4256.11	LAEPAGPWADIMQGPSESFVDFANR(3)-QKSQPDIQQLIR(2)	Cross-Linked	1.20502e-07	0.000866	0.203472	E	165	K	213	(165, 213)	15	24.175	polar
3	2794.48	TAPLTDQGIAAAM(1)-QKSQPDIQQLIR(2)	Cross-Linked	1.06824e-05	0.002029	0.726075	T	245	K	213	(213, 245)	12	22.8002	polar
3	3025.61	QKTAPLTDQGIAAAM(2)-TAPSTLTTPGEIIK(5)	Cross-Linked	0.000375131	0.002308	0.762821	K	244	T	228	(228, 244)	3	21.1969	polar
4	3354.78	TAPSTLTTPGEIIKYVLDR(14)-AVEGSDLPPSAR(3)	Cross-Linked	1.19126e-05	0.003943	1.17534	K	237	E	193	(193, 237)	9	19.2816	polar
5	4486.35	SPITMAEVEALMSSPLLPHDVTNLMR(9)-LIKAVEGSDLPPSAR(3)	Cross-Linked	1.3946e-06	0.009553	2.12935	E	58	K	190	(58, 190)	7	17.6356	polar
3	3062.7	LIKAVEGSDLPPSAR(3)-TAPSTLTTPGEIIK(11)	Cross-Linked	3.66855e-07	-0.000916	-0.299083	K	190	E	234	(190, 234)	4	16.7916	polar
4	2996.62	TEGPAWTPLEPKLITR(12)-GSEFMPVVIK(2)	Cross-Linked	5.12123e-07	0.006266	2.09103	K	34	S	14	(14, 34)	3	16.3174	polar
4	2963.64	TAPSTLTTPGEIIK(1)-QKSQPDIQQLIR(2)	Cross-Linked	6.45123e-05	0.002041	0.68868	T	224	K	213	(213, 224)	8	15.9479	polar
3	3353.83	TAPSTLTTPGEIIKYVLDR(14)-SQPDIQQLIR(1)	Cross-Linked	0.515236	0.002745	0.818467	K	237	S	214	(214, 237)	3	14.8535	polar
3	4339.17	LAEPAGPWADIMQGPSESFVDFANR(10)-LIKAVEGSDLPPSAR(3)	Cross-Linked	5.14948e-07	-0.001757	-0.404916	D	172	K	190	(172, 190)	6	13.1744	polar
4	4355.17	LAEPAGPWADIMQGPSESFVDFANR(3)-LIKAVEGSDLPPSAR(3)	Cross-Linked	1.12041e-07	0.001153	0.264743	E	165	K	190	(165, 190)	22	12.7417	polar
3	2552.42	QKSQPDIQQLIR(2)-APVIIDSFR(7)	Cross-Linked	2.87106e-08	-0.000353	-0.1383	K	213	S	209	(209, 213)	12	5.34486	polar
4	3186.77	LIKAVEGSDLPPSAR(3)-LIKAVEGSDLPPSAR(6)	Cross-Linked	0.276271	0.001208	0.379067	K	190	E	193	(190, 193)	10	5.227	polar
3	3819.95	GSEFMPVVIKTEGPAWTPLEPK(10)-TEGPAWTPLEPK(1)	Cross-Linked	5.90221e-05	-0.000452	-0.118326	K	22	T	23	(22, 23)	4	3.85054	polar
3	2732.5	QKSQPDIQQLIR(2)-SQPDIQQLIR(1)	Cross-Linked	0.00042596	-0.000524	-0.191765	K	213	S	214	(213, 214)	10	3.83674	polar
4	2371.26	QKSQPDIQQLIR(2)-HPANGQGR(4)	Cross-Linked	0.282597	-0.000826	-0.348338	K	213	N	110	(110, 213)	4	48.8629	non-polar
4	2641.44	QKSQPDIQQLIR(2)-GSEFMPVVIK(1)	Cross-Linked	3.25199e-09	0.002937	1.11189	K	213	G	13	(13, 213)	14	47.6125	non-polar
4	3692.89	GSEFMPVVIKTEGPAWTPLEPK(10)-AVEGSDLPPSAR(1)	Cross-Linked	1.17834e-06	0.000481	0.13025	K	22	A	191	(22, 191)	9	45.7223	non-polar
4	3692.89	GSEFMPVVIKTEGPAWTPLEPK(10)-AVEGSDLPPSAR(2)	Cross-Linked	6.69389e-07	0.001901	0.514773	K	22	V	192	(22, 192)	5	45.5648	non-polar
3	2703.41	QKTAPLTDQGIAAAM(2)-GSEFMPVVIK(1)	Cross-Linked	7.09311e-05	0.003004	1.11119	K	244	G	13	(13, 244)	7	44.6604	non-polar
5	4795.4	LAEPAGPWADIMQGPSESFVDFANR(11)-LKGLADGMVGNPQGQAALLR(2)	Cross-Linked	2.04356e-07	0.007573	1.57922	I	173	K	124	(124, 173)	4	41.1011	non-polar
5	4387.29	SPITMAEVEALMSSPLLPHDVTNLMR(11)-QKSQPDIQQLIR(2)	Cross-Linked	4.12764e-06	0.006732	1.53443	L	60	K	213	(60, 213)	4	37.9173	non-polar
3	2492.42	LIKAVEGSDLPPSAR(3)-TNLNRLK(4)	Cross-Linked	0.0360275	0.00293	1.17556	K	190	N	121	(121, 190)	3	36.6052	non-polar
4	2740.5	LIKAVEGSDLPPSAR(3)-GSEFMPVVIK(1)	Cross-Linked	3.57649e-08	-8e-05	-0.029192	K	190	G	13	(13, 190)	25	33.2582	non-polar
3	3288.74	LKGLADGMVGNPQGQAALLR(2)-AVEGSDLPPSAR(1)	Cross-Linked	1.3059e-07	-0.001205	-0.366402	K	124	A	191	(124, 191)	25	32.9514	non-polar
4	3088.63	TEGPAWTPLEPKLITR(12)-AVEGSDLPPSAR(1)	Cross-Linked	1.31418e-06	0.002038	0.659839	K	34	A	191	(34, 191)	12	31.8343	non-polar
3	3442.9	TEGPAWTPLEPKLITR(11)-LIKAVEGSDLPPSAR(3)	Cross-Linked	0.000828827	0.003195	0.927998	P	33	K	190	(33, 190)	6	30.9985	non-polar
3	2795.43	QKTAPLTDQGIAAAM(2)-AVEGSDLPPSAR(1)	Cross-Linked	1.66864e-05	0.000805	0.287971	K	244	A	191	(191, 244)	19	27.1502	non-polar
4	3533.94	TEGPAWTPLEPKLITR(12)-PGELVAITASALQAFR(1)	Cross-Linked	3.70354e-05	0.004491	1.27082	K	34	P	143	(34, 143)	3	25.6835	non-polar
4	4318.08	LAEPAGPWADIMQGPSESFVDFANR(11)-QKTAPLTDQGIAAAM(2)	Cross-Linked	3.49596e-06	0.002059	0.476832	I	173	K	244	(173, 244)	7	24.9124	non-polar
3	3149.68	LIKAVEGSDLPPSAR(3)-QKTAPLTDQGIAAAM(1)	Cross-Linked	0.00472642	-0.00264	-0.838178	K	190	Q	243	(190, 243)	6	22.9945	non-polar
5	4486.35	SPITMAEVEALMSSPLLPHDVTNLMR(8)-LIKAVEGSDLPPSAR(3)	Cross-Linked	6.82365e-07	0.006718	1.49744	V	57	K	190	(57, 190)	4	18.071	non-polar
3	3087.72	LIKAVEGSDLPPSAR(3)-QKSQPDIQQLIR(1)	Cross-Linked	0.00509539	0.002481	0.803507	K	190	Q	212	(190, 212)	3	17.5498	non-polar
3	2963.64	TAPSTLTTPGEIIK(10)-QKSQPDIQQLIR(2)	Cross-Linked	3.60488e-05	0.002624	0.885397	G	233	K	213	(213, 233)	4	16.6982	non-polar
4	3600.88	GSEFMPVVIKTEGPAWTPLEPK(10)-GSEFMPVVIK(1)	Cross-Linked	4.49096e-09	0.004332	1.20304	K	22	G	13	(13, 22)	6	14.3469	non-polar
3	3171.75	LIKAVEGSDLPPSAR(2)-QKSQPDIQQLIR(2)	Cross-Linked	9.38489e-06	0.011335	3.57375	I	189	K	213	(189, 213)	8	12.8927	non-polar
4	2832.51	LIKAVEGSDLPPSAR(3)-AVEGSDLPPSAR(9)	Cross-Linked	0.0353871	0.001461	0.515797	K	190	P	199	(190, 199)	9	12.8636	non-polar
3	3600.87	GSEFMPVVIKTEGPAWTPLEPK(10)-GSEFMPVVIK(5)	Cross-Linked	0.00040298	0.001757	0.487937	K	22	M	17	(17, 22)	5	12.3526	non-polar
4	4339.17	LAEPAGPWADIMQGPSESFVDFANR(11)-LIKAVEGSDLPPSAR(3)	Cross-Linked	2.22598e-07	0.000368	0.084809	I	173	K	190	(173, 190)	12	10.7365	non-polar
4	4240.11	LAEPAGPWADIMQGPSESFVDFANR(11)-QKSQPDIQQLIR(2)	Cross-Linked	6.63259e-07	-0.006149	-1.4502	I	173	K	213	(173, 213)	12	7.39376	non-polar
3	2832.51	LIKAVEGSDLPPSAR(3)-AVEGSDLPPSAR(4)	Cross-Linked	9.58414e-05	0.000528	0.186407	K	190	G	194	(190, 194)	6	6.04278	non-polar
3	3186.77	LIKAVEGSDLPPSAR(3)-LIKAVEGSDLPPSAR(1)	Cross-Linked	0.0678693	0.001049	0.329173	K	190	L	188	(188, 190)	7	5.47693	non-polar

## Sheet: 4 P02769
Charge	Precursor_Mass	Peptide	Peptide_Type	Score	Precursor_Mass_Error(Da)	Precursor_Mass_Error(ppm)	Residue1	Site1	Residue2	Site2	link_pos	Sum of repeat_times	Calculated_distance	type
2	2144.1	SHCIAEVEK(8)-EKVLTSSAR(2)	Cross-Linked	5.04882e-05	-6.8e-05	-0.031715	E	317	K	211	(211, 317)	11	16.5155	polar
5	2144.1	SHCIAEVEK(1)-EKVLTSSAR(2)	Cross-Linked	3.75913e-05	-0.000601	-0.280304	S	310	K	211	(211, 310)	12	15.7473	polar
4	2095.03	CCTKPESER(7)-LSQKFPK(4)	Cross-Linked	0.0114771	0.000106	0.050596	S	466	K	245	(245, 466)	4	14.8265	polar
5	3067.75	LKHLVDEPQNLIK(2)-RHPEYAVSVLLR(1)	Cross-Linked	6.41793e-07	0.012505	4.07629	K	401	R	360	(360, 401)	15	14.7776	polar
5	2001.05	SHCIAEVEK(1)-LSQKFPK(4)	Cross-Linked	0.129251	-0.001679	-0.839061	S	310	K	245	(245, 310)	15	14.7632	polar
4	2208.1	VTKCCTESLVNR(3)-TPVSEK(1)	Cross-Linked	0.00168049	0.000573	0.259499	K	498	T	490	(490, 498)	4	14.4276	polar
3	2972.36	MPCTEDYLSLILNR(7)-CCTKPESER(4)	Cross-Linked	3.0839e-05	0.001742	0.586066	Y	475	K	463	(463, 475)	11	13.6833	polar
5	2738.23	TCVADESHAGCEK(1)-DTHKSEIAHR(4)	Cross-Linked	0.000234932	0.001667	0.608788	T	76	K	28	(28, 76)	17	13.6514	polar
5	2838.37	YICDNQDTISSKLK(12)-SHCIAEVEK(1)	Cross-Linked	0.000411846	0.000564	0.198706	K	297	S	310	(297, 310)	5	13.5955	polar
4	4093.87	DAIPENLPPLTADFAEDKDVCK(18)-DDPHACYSTVFDK(1)	Cross-Linked	0.0315305	0.003523	0.860555	K	336	D	387	(336, 387)	7	13.0269	polar
5	2911.64	LKHLVDEPQNLIK(2)-HPEYAVSVLLR(1)	Cross-Linked	7.43349e-07	0.001375	0.472242	K	401	H	361	(361, 401)	23	12.8667	polar
3	2796.43	MPCTEDYLSLILNR(7)-EKVLTSSAR(2)	Cross-Linked	4.78031e-06	0.002055	0.734866	Y	475	K	211	(211, 475)	8	12.7164	polar
4	3270.69	RPCFSALTPDETYVPK(12)-HKPKATEEQLK(4)	Cross-Linked	0.355713	0.00339	1.03648	T	519	K	561	(519, 561)	3	12.3979	polar
2	2623.44	TVMENFVAFVDK(11)-KQTALVELLK(1)	Cross-Linked	7.19434e-07	0.000597	0.227564	D	579	K	548	(548, 579)	18	12.1216	polar
3	2794.25	TCVADESHAGCEK(6)-FKDLGEEHFK(2)	Cross-Linked	1.81414e-06	0.000553	0.197907	E	81	K	36	(36, 81)	4	12.0874	polar
2	1631.94	SLGKVGTR(4)-VLTSSAR(3)	Cross-Linked	0.00911416	0.000366	0.224272	K	455	T	214	(214, 455)	8	12.0306	polar
6	2794.24	TCVADESHAGCEK(1)-FKDLGEEHFK(2)	Cross-Linked	6.14725e-06	-0.000158	-0.056545	T	76	K	36	(36, 76)	9	12.0225	polar
5	3067.74	LKHLVDEPQNLIK(2)-RHPEYAVSVLLR(5)	Cross-Linked	2.22755e-05	-0.001791	-0.583817	K	401	Y	364	(364, 401)	12	11.9243	polar
3	2950.52	RPCFSALTPDETYVPK(11)-TPVSEKVTK(6)	Cross-Linked	0.30314	-0.00077	-0.260971	E	518	K	495	(495, 518)	5	11.5579	polar
2	2144.1	SHCIAEVEK(6)-EKVLTSSAR(2)	Cross-Linked	9.09752e-06	0.001216	0.567137	E	315	K	211	(211, 315)	11	11.4895	polar
4	2950.52	RPCFSALTPDETYVPK(13)-TPVSEKVTK(6)	Cross-Linked	0.00861891	0.000119	0.040332	Y	520	K	495	(495, 520)	9	11.3697	polar
3	2175.11	CASIQKFGER(6)-LCVLHEK(6)	Cross-Linked	0.00534444	0.000204	0.093789	K	228	E	488	(228, 488)	15	11.0167	polar
4	3270.69	RPCFSALTPDETYVPK(13)-HKPKATEEQLK(4)	Cross-Linked	0.00288058	0.003263	0.997651	Y	520	K	561	(520, 561)	7	10.8708	polar
3	2043.03	FKDLGEEHFK(2)-SEIAHR(1)	Cross-Linked	0.00382875	-6.6e-05	-0.032305	K	36	S	29	(29, 36)	3	10.8252	polar
3	2538.46	KVPQVSTPTLVEVSR(12)-SLGKVGTR(4)	Cross-Linked	0.00100958	0.001749	0.689	E	448	K	455	(448, 455)	17	10.8032	polar
2	2208.1	CCTESLVNR(3)-TPVSEKVTK(6)	Cross-Linked	0.000123634	0.000881	0.398986	T	501	K	495	(495, 501)	4	10.192	polar
4	2001.05	SHCIAEVEK(6)-LSQKFPK(4)	Cross-Linked	0.120105	0.000609	0.304341	E	315	K	245	(245, 315)	4	9.6236	polar
3	2623.36	MPCTEDYLSLILNR(7)-SLGKVGTR(4)	Cross-Linked	0.00216822	-0.00023	-0.087674	Y	475	K	455	(455, 475)	16	9.46079	polar
5	3601.89	RPCFSALTPDETYVPK(5)-KVPQVSTPTLVEVSR(1)	Cross-Linked	4.51094e-06	0.000722	0.20045	S	512	K	437	(437, 512)	12	9.29586	polar
4	3217.48	YNGVFQECCQAEDK(1)-GACLLPKIETMR(7)	Cross-Linked	0.0115987	-0.000764	-0.237453	Y	184	K	204	(184, 204)	4	8.93189	polar
4	2445.15	ECCDKPLLEK(5)-SHCIAEVEK(1)	Cross-Linked	0.0235769	0.000113	0.046214	K	304	S	310	(304, 310)	8	8.65847	polar
3	2838.37	YICDNQDTISSKLK(12)-SHCIAEVEK(8)	Cross-Linked	0.000298214	0.001237	0.435814	K	297	E	317	(297, 317)	11	6.91064	polar
3	2738.23	TCVADESHAGCEK(6)-DTHKSEIAHR(4)	Cross-Linked	7.01167e-05	0.001251	0.456865	E	81	K	28	(28, 81)	10	6.78217	polar
3	2378.32	LGEYGFQNALIVR(3)-SLGKVGTR(4)	Cross-Linked	0.00103425	0.001045	0.439386	E	423	K	455	(423, 455)	8	6.57594	polar
2	2001.05	SHCIAEVEK(8)-LSQKFPK(4)	Cross-Linked	0.000342972	-0.000282	-0.140926	E	317	K	245	(245, 317)	26	6.49562	polar
3	2208.1	VTKCCTESLVNR(3)-TPVSEK(5)	Cross-Linked	0.00532708	0.001245	0.563833	K	498	E	494	(494, 498)	5	6.0915	polar
5	3182.59	DDPHACYSTVFDK(12)-LKHLVDEPQNLIK(2)	Cross-Linked	3.84052e-06	0.005857	1.84033	D	398	K	401	(398, 401)	5	5.37905	polar
4	3428.68	QNCDQFEKLGEYGFQNALIVR(8)-ATEEQLK(1)	Cross-Linked	7.31189e-05	0.005676	1.65545	K	420	A	562	(420, 562)	6	22.2444	non-polar
3	2410.37	VPQVSTPTLVEVSR(7)-SLGKVGTR(4)	Cross-Linked	0.00893991	-0.000111	-0.046051	P	444	K	455	(444, 455)	5	16.6386	non-polar
3	2653.37	MPCTEDYLSLILNR(1)-LSQKFPK(4)	Cross-Linked	0.035621	-0.001374	-0.517832	M	469	K	245	(245, 469)	9	15.7858	non-polar
4	1631.94	SLGKVGTR(4)-VLTSSAR(1)	Cross-Linked	0.0899947	2.3e-05	0.014094	K	455	V	212	(212, 455)	5	15.731	non-polar
3	2175.11	CASIQKFGER(6)-LCVLHEK(1)	Cross-Linked	0.00030866	0.00106	0.487333	K	228	L	483	(228, 483)	9	14.4164	non-polar
5	3565.73	LFTFHADICTLPDTEK(11)-LKPDPNTLCDEFK(2)	Cross-Linked	0.00121589	0.002254	0.63213	L	539	K	140	(140, 539)	7	14.1446	non-polar
6	3067.74	LKHLVDEPQNLIK(2)-RHPEYAVSVLLR(6)	Cross-Linked	0.000705125	0.000186	0.060631	K	401	A	365	(365, 401)	3	13.9813	non-polar
4	3229.39	VHKECCHGDLLECADDR(3)-NECFLSHK(1)	Cross-Linked	9.27519e-05	0.001519	0.470367	K	266	N	123	(123, 266)	8	13.8702	non-polar
4	2738.22	TCVADESHAGCEK(4)-DTHKSEIAHR(4)	Cross-Linked	0.0145339	-0.010468	-3.82291	A	79	K	28	(28, 79)	4	12.8653	non-polar
4	2378.32	LGEYGFQNALIVR(1)-SLGKVGTR(4)	Cross-Linked	0.0559664	0.001642	0.690404	L	421	K	455	(421, 455)	6	12.5634	non-polar
4	2780.24	TCVADESHAGCEK(3)-DTHKSEIAHR(4)	Cross-Linked	0.00752897	0.003055	1.09883	V	78	K	28	(28, 78)	6	10.7763	non-polar
3	2392.35	HKPKATEEQLK(4)-LVVSTQTALA(10)	Cross-Linked	9.50978e-05	0.000956	0.399608	K	561	A	607	(561, 607)	6	10.7406	non-polar
4	1872.1	ALKAWSVAR(3)-LVTDLTK(1)	Cross-Linked	0.000946928	6.5e-05	0.03472	K	235	L	257	(235, 257)	9	9.97766	non-polar
4	2972.36	MPCTEDYLSLILNR(1)-CCTKPESER(4)	Cross-Linked	0.0128415	0.002692	0.905677	M	469	K	463	(463, 469)	7	9.59569	non-polar
3	3190.68	SLHTLFGDELCKVASLR(12)-LVNELTEFAK(1)	Cross-Linked	1.99852e-05	0.002678	0.839319	K	100	L	66	(66, 100)	10	9.17162	non-polar
4	3233.33	ETYGDMADCCEKQEPER(12)-NECFLSHK(1)	Cross-Linked	0.0193156	0.001171	0.362166	K	117	N	123	(117, 123)	10	8.76052	non-polar
4	3217.48	YNGVFQECCQAEDK(4)-GACLLPKIETMR(7)	Cross-Linked	0.0170912	-0.001265	-0.393165	V	187	K	204	(187, 204)	6	7.16336	non-polar

## Sheet: 5 Q6LBN7
Charge	Precursor_Mass	Peptide	Peptide_Type	Score	Precursor_Mass_Error(Da)	Precursor_Mass_Error(ppm)	Residue1	Site1	Residue2	Site2	link_pos	Sum of repeat_times	Calculated_distance	type
3	2314.31	DLLFKDSALGFLR(5)-YLTTLK(1)	Cross-Linked	3.41023e-08	0.000103	0.044506	K	293	Y	316	(293, 316)	6	20.6232	polar
4	2451.06	GEGENQCACSSR(2)-KSCHTGLGR(1)	Cross-Linked	4.55427e-09	0.001518	0.619325	E	168	K	105	(105, 168)	5	19.8522	polar
3	2325.31	IPSKVDSALYLGSR(4)-YLTTLK(1)	Cross-Linked	0.00406665	0.001755	0.754739	K	305	Y	316	(305, 316)	7	18.5889	polar
4	2841.45	DLLFKDSALGFLR(5)-EPYFGYSGAFK(1)	Cross-Linked	2.10472e-08	0.002651	0.932974	K	293	E	179	(179, 293)	7	18.1249	polar
4	2841.45	DLLFKDSALGFLR(5)-EPYFGYSGAFK(3)	Cross-Linked	0.000126249	0.002651	0.932974	K	293	Y	181	(181, 293)	5	16.7467	polar
4	3030.58	GEADALNLDGGYIYTAGK(4)-YLTTLKNLR(6)	Cross-Linked	0.265259	0.001466	0.483736	D	382	K	321	(321, 382)	3	15.8864	polar
4	2283.27	VDSALYLGSR(6)-YLTTLKNLR(6)	Cross-Linked	0.000422145	0.000602	0.263657	Y	311	K	321	(311, 321)	4	15.7134	polar
4	4075.08	APVDAFKECHLAQVPSHAVVAR(7)-ESPQTHYYAVAVVK(6)	Cross-Linked	0.000377524	-0.003638	-0.892742	K	235	H	83	(83, 235)	6	11.838	polar
3	2841.45	DLLFKDSALGFLR(5)-EPYFGYSGAFK(6)	Cross-Linked	2.83086e-08	0.002974	1.04665	K	293	Y	184	(184, 293)	8	10.189	polar
4	3249.72	ECHLAQVPSHAVVAR(9)-DLLFKDSALGFLR(5)	Cross-Linked	5.52214e-09	0.000183	0.056313	S	244	K	293	(244, 293)	3	9.77889	polar
3	3249.72	ECHLAQVPSHAVVAR(10)-DLLFKDSALGFLR(5)	Cross-Linked	9.68377e-10	-0.000974	-0.299718	H	245	K	293	(245, 293)	4	8.07844	polar
2	2008.09	YLTTLKNLR(6)-ETAEEVK(1)	Cross-Linked	1.69769e-09	-0.002365	-1.17773	K	321	E	325	(321, 325)	16	6.20757	polar
6	3249.72	ECHLAQVPSHAVVAR(7)-DLLFKDSALGFLR(5)	Cross-Linked	1.03927e-05	0.000187	0.057543	V	242	K	293	(242, 293)	8	14.8477	non-polar
5	4422.18	CLQDGAGDVAFVKETTVFENLPEK(13)-ECHLAQVPSHAVVAR(7)	Cross-Linked	3.38141e-05	-0.001188	-0.268645	K	202	V	242	(202, 242)	3	9.47722	non-polar

## Sheet: 6 P42212
Charge	Precursor_Mass	Peptide	Peptide_Type	Score	Precursor_Mass_Error(Da)	Precursor_Mass_Error(ppm)	Residue1	Site1	Residue2	Site2	link_pos	Sum of repeat_times	Calculated_distance	type
2	2410.23	SAMPEGYVQER(1)-IELKGIDFK(4)	Cross-Linked	1e-07	0.00016	0.066384	S	85	K	125	(85, 125)	8	28.4828	polar
3	2099.1	IELKGIDFK(4)-DDGTYKTR(1)	Cross-Linked	2.22e-05	0.001171	0.557858	K	125	D	101	(101, 125)	8	17.6363	polar
4	2145.08	SAMPEGYVQER(10)-AYFKIR(4)	Cross-Linked	0.00468	-6.3e-05	-0.02937	E	94	K	165	(94, 165)	5	15.712	polar
4	4378.13	LEYNFNSHNVYITADKQK(13)-RHDFFKSAMPEGYVQER(6)	Cross-Linked	1.17e-05	0.031316	7.15288	T	152	K	84	(84, 152)	15	15.5767	polar
5	3114.55	LEYNFNSHNVYITADKQK(16)-RHDFFK(1)	Cross-Linked	0.000106	0.002335	0.749709	K	155	R	79	(79, 155)	9	15.4929	polar
5	3464.75	GEELFTGVVPILVELDGDVNGHK(3)-YPDHMKR(6)	Cross-Linked	0.000168	0.00014	0.040407	E	5	K	78	(5, 78)	9	11.8599	polar
3	2410.24	SAMPEGYVQER(10)-IELKGIDFK(4)	Cross-Linked	2.59e-06	0.002878	1.19408	E	94	K	125	(94, 125)	13	11.6045	polar
3	1847.06	IELKGIDFK(4)-TRAEVK(2)	Cross-Linked	4.27e-06	0.000494	0.267452	K	125	R	108	(108, 125)	5	9.00786	polar
3	2738.38	LEYNFNSHNVYITADK(15)-QKNGIK(2)	Cross-Linked	0.00021	0.002022	0.738393	D	154	K	157	(154, 157)	4	5.67548	polar
3	2410.23	SAMPEGYVQER(8)-IELKGIDFK(4)	Cross-Linked	0.000666	0.000349	0.144799	V	92	K	125	(92, 125)	4	16.0909	non-polar
4	4378.11	LEYNFNSHNVYITADKQK(12)-RHDFFKSAMPEGYVQER(6)	Cross-Linked	0.0835	0.016217	3.70412	I	151	K	84	(84, 151)	6	14.2689	non-polar
4	2319.06	SAMPEGYVQER(8)-DDGTYKTR(6)	Cross-Linked	3.5e-05	-0.00054	-0.232853	V	92	K	106	(92, 106)	5	13.3604	non-polar
5	3480.75	GEELFTGVVPILVELDGDVNGHK(1)-YPDHMKR(6)	Cross-Linked	0.00248	0.000932	0.267759	G	3	K	78	(3, 78)	4	11.5539	non-polar

## Sheet: 7 P02789
Charge	Precursor_Mass	Peptide	Peptide_Type	Score	Precursor_Mass_Error(Da)	Precursor_Mass_Error(ppm)	Residue1	Site1	Residue2	Site2	link_pos	Sum of repeat_times	Calculated_distance	type
4	3852.97	YPILPEYLQCVKELYR(12)-GGLEPINFQTAADQAR(4)	Cross-Linked	0.023973	0.007336	1.90399	K	717	E	709	(709, 717)	3	54.7301	polar
4	3481.85	TAPSTLTTPGEIIKYVLDR(14)-TEGPAWTPLEPK(1)	Cross-Linked	0.00921998	0.005404	1.55205	K	237	T	23	(23, 237)	4	53.59	polar
4	3240.73	PGELVAITASALQAFR(3)-QKTAPLTDQGIAAAM(2)	Cross-Linked	1.88874e-06	-0.000718	-0.221555	E	145	K	244	(145, 244)	4	51.2302	polar
4	3318.82	TEGPAWTPLEPKLITR(12)-TAPSTLTTPGEIIK(5)	Cross-Linked	0.000400222	2.9e-05	0.008738	K	34	T	228	(34, 228)	3	48.4027	polar
4	2959.58	LIKAVEGSDLPPSAR(3)-TEGPAWTPLEPK(1)	Cross-Linked	1.45542e-07	0.000364	0.122991	K	190	T	23	(23, 190)	21	47.0715	polar
3	2012.04	KDQLTPSPR(1)-DLTQQER(6)	Cross-Linked	0.000746461	0.000118	0.058647	K	352	E	49	(49, 352)	5	44.9981	polar
4	2371.26	QKSQPDIQQLIR(2)-HPANGQGR(1)	Cross-Linked	0.000341511	0.000266	0.112177	K	213	H	107	(107, 213)	6	44.8099	polar
4	2012.04	KDQLTPSPR(1)-DLTQQER(1)	Cross-Linked	0.00209447	5.5e-05	0.027335	K	352	D	44	(44, 352)	4	44.0321	polar
3	3518.92	LKGLADGMVGNPQGQAALLR(2)-TAPSTLTTPGEIIK(11)	Cross-Linked	0.000927889	-0.00179	-0.508678	K	124	E	234	(124, 234)	3	43.21	polar
4	4360.11	LAEPAGPWADIMQGPSESFVDFANR(3)-QKTAPLTDQGIAAAM(2)	Cross-Linked	0.0412567	0.023604	5.41365	E	165	K	244	(165, 244)	4	36.8065	polar
3	2470.32	LIKAVEGSDLPPSAR(3)-HPANGQGR(1)	Cross-Linked	0.00310606	0.000865	0.350158	K	190	H	107	(107, 190)	13	33.2687	polar
4	3277.82	PGELVAITASALQAFR(3)-LIKAVEGSDLPPSAR(3)	Cross-Linked	1.37109e-06	0.001524	0.464944	E	145	K	190	(145, 190)	5	31.7766	polar
3	2959.58	LIKAVEGSDLPPSAR(3)-TEGPAWTPLEPK(10)	Cross-Linked	3.81251e-05	-0.00036	-0.121639	K	190	E	32	(32, 190)	4	30.9	polar
4	3643	LKGLADGMVGNPQGQAALLR(2)-LIKAVEGSDLPPSAR(6)	Cross-Linked	2.16497e-06	0.001192	0.327203	K	124	E	193	(124, 193)	4	29.5107	polar
4	4302.09	LAEPAGPWADIMQGPSESFVDFANR(10)-QKTAPLTDQGIAAAM(2)	Cross-Linked	1.52685e-06	0.000741	0.172242	D	172	K	244	(172, 244)	6	28.4347	polar
3	3233.72	LIKAVEGSDLPPSAR(3)-QKTAPLTDQGIAAAM(3)	Cross-Linked	0.000471246	0.010091	3.12057	K	190	T	245	(190, 245)	3	27.9093	polar
4	3215.7	TEGPAWTPLEPKLITR(12)-TEGPAWTPLEPK(1)	Cross-Linked	6.42435e-07	0.001884	0.585876	K	34	T	23	(23, 34)	4	27.8702	polar
4	3062.7	LIKAVEGSDLPPSAR(3)-TAPSTLTTPGEIIK(1)	Cross-Linked	1.71037e-05	0.001122	0.366344	K	190	T	224	(190, 224)	8	25.3126	polar
4	4256.11	LAEPAGPWADIMQGPSESFVDFANR(3)-QKSQPDIQQLIR(2)	Cross-Linked	1.20502e-07	0.000866	0.203472	E	165	K	213	(165, 213)	15	24.175	polar
3	2794.48	TAPLTDQGIAAAM(1)-QKSQPDIQQLIR(2)	Cross-Linked	1.06824e-05	0.002029	0.726075	T	245	K	213	(213, 245)	12	22.8002	polar
3	3025.61	QKTAPLTDQGIAAAM(2)-TAPSTLTTPGEIIK(5)	Cross-Linked	0.000375131	0.002308	0.762821	K	244	T	228	(228, 244)	3	21.1969	polar
3	1903.99	DSAIMLKR(7)-DLTQQER(6)	Cross-Linked	0.00111225	0.000495	0.25998	K	327	E	49	(49, 327)	3	20.674	polar
4	3354.78	TAPSTLTTPGEIIKYVLDR(14)-AVEGSDLPPSAR(3)	Cross-Linked	1.19126e-05	0.003943	1.17534	K	237	E	193	(193, 237)	9	19.2816	polar
3	2265	FGVNGSEKSK(8)-YDDESQCSK(1)	Cross-Linked	0.00279864	0.001903	0.840178	K	641	Y	434	(434, 641)	8	18.2196	polar
5	4486.35	SPITMAEVEALMSSPLLPHDVTNLMR(9)-LIKAVEGSDLPPSAR(3)	Cross-Linked	1.3946e-06	0.009553	2.12935	E	58	K	190	(58, 190)	7	17.6356	polar
3	3062.7	LIKAVEGSDLPPSAR(3)-TAPSTLTTPGEIIK(11)	Cross-Linked	3.66855e-07	-0.000916	-0.299083	K	190	E	234	(190, 234)	4	16.7916	polar
4	2996.62	TEGPAWTPLEPKLITR(12)-GSEFMPVVIK(2)	Cross-Linked	5.12123e-07	0.006266	2.09103	K	34	S	14	(14, 34)	3	16.3174	polar
4	2963.64	TAPSTLTTPGEIIK(1)-QKSQPDIQQLIR(2)	Cross-Linked	6.45123e-05	0.002041	0.68868	T	224	K	213	(213, 224)	8	15.9479	polar
4	2657.45	SAGWNIPIGTLLHR(13)-KDQLTPSPR(1)	Cross-Linked	5.58754e-05	0.001845	0.694274	H	153	K	352	(153, 352)	7	15.8995	polar
3	3353.83	TAPSTLTTPGEIIKYVLDR(14)-SQPDIQQLIR(1)	Cross-Linked	0.515236	0.002745	0.818467	K	237	S	214	(214, 237)	3	14.8535	polar
3	4339.17	LAEPAGPWADIMQGPSESFVDFANR(10)-LIKAVEGSDLPPSAR(3)	Cross-Linked	5.14948e-07	-0.001757	-0.404916	D	172	K	190	(172, 190)	6	13.1744	polar
3	3522.6	NAPYSGYSGAFHCLKDGK(15)-DEYELLCLDGSR(1)	Cross-Linked	0.0510965	0.004327	1.22836	K	218	D	241	(218, 241)	8	13.0196	polar
4	4355.17	LAEPAGPWADIMQGPSESFVDFANR(3)-LIKAVEGSDLPPSAR(3)	Cross-Linked	1.12041e-07	0.001153	0.264743	E	165	K	190	(165, 190)	22	12.7417	polar
3	3082.57	GAIEWEGIESGSVEQAVAK(6)-KDQLTPSPR(1)	Cross-Linked	2.01477e-05	-0.000279	-0.090509	E	160	K	352	(160, 352)	7	11.8947	polar
3	2335.12	WCTISSPEEKK(10)-DLTQQER(1)	Cross-Linked	0.000961177	0.001553	0.665061	K	37	D	44	(37, 44)	12	10.5904	polar
3	3082.57	GAIEWEGIESGSVEQAVAK(9)-KDQLTPSPR(1)	Cross-Linked	0.00011002	0.000997	0.323432	E	163	K	352	(163, 352)	6	10.5507	polar
4	2221.19	DLLFKDLTK(5)-YFGYTGALR(4)	Cross-Linked	0.0931268	0.000385	0.17333	K	657	Y	543	(543, 657)	7	10.2013	polar
4	4019.76	TGTCNFDEYFSEGCAPGSPPNSR(8)-DSNVNWNNLKGK(10)	Cross-Linked	0.00678778	0.000584	0.145282	E	501	K	468	(468, 501)	17	8.85021	polar
3	2552.42	QKSQPDIQQLIR(2)-APVIIDSFR(7)	Cross-Linked	2.87106e-08	-0.000353	-0.1383	K	213	S	209	(209, 213)	12	5.34486	polar
4	3186.77	LIKAVEGSDLPPSAR(3)-LIKAVEGSDLPPSAR(6)	Cross-Linked	0.276271	0.001208	0.379067	K	190	E	193	(190, 193)	10	5.227	polar
3	3819.95	GSEFMPVVIKTEGPAWTPLEPK(10)-TEGPAWTPLEPK(1)	Cross-Linked	5.90221e-05	-0.000452	-0.118326	K	22	T	23	(22, 23)	4	3.85054	polar
3	2732.5	QKSQPDIQQLIR(2)-SQPDIQQLIR(1)	Cross-Linked	0.00042596	-0.000524	-0.191765	K	213	S	214	(213, 214)	10	3.83674	polar
4	2371.26	QKSQPDIQQLIR(2)-HPANGQGR(4)	Cross-Linked	0.282597	-0.000826	-0.348338	K	213	N	110	(110, 213)	4	48.8629	non-polar
4	2641.44	QKSQPDIQQLIR(2)-GSEFMPVVIK(1)	Cross-Linked	3.25199e-09	0.002937	1.11189	K	213	G	13	(13, 213)	14	47.6125	non-polar
4	3692.89	GSEFMPVVIKTEGPAWTPLEPK(10)-AVEGSDLPPSAR(1)	Cross-Linked	1.17834e-06	0.000481	0.13025	K	22	A	191	(22, 191)	9	45.7223	non-polar
4	3692.89	GSEFMPVVIKTEGPAWTPLEPK(10)-AVEGSDLPPSAR(2)	Cross-Linked	6.69389e-07	0.001901	0.514773	K	22	V	192	(22, 192)	5	45.5648	non-polar
3	2703.41	QKTAPLTDQGIAAAM(2)-GSEFMPVVIK(1)	Cross-Linked	7.09311e-05	0.003004	1.11119	K	244	G	13	(13, 244)	7	44.6604	non-polar
5	4795.4	LAEPAGPWADIMQGPSESFVDFANR(11)-LKGLADGMVGNPQGQAALLR(2)	Cross-Linked	2.04356e-07	0.007573	1.57922	I	173	K	124	(124, 173)	4	41.1011	non-polar
5	4387.29	SPITMAEVEALMSSPLLPHDVTNLMR(11)-QKSQPDIQQLIR(2)	Cross-Linked	4.12764e-06	0.006732	1.53443	L	60	K	213	(60, 213)	4	37.9173	non-polar
3	2492.42	LIKAVEGSDLPPSAR(3)-TNLNRLK(4)	Cross-Linked	0.0360275	0.00293	1.17556	K	190	N	121	(121, 190)	3	36.6052	non-polar
4	2740.5	LIKAVEGSDLPPSAR(3)-GSEFMPVVIK(1)	Cross-Linked	3.57649e-08	-8e-05	-0.029192	K	190	G	13	(13, 190)	25	33.2582	non-polar
3	3288.74	LKGLADGMVGNPQGQAALLR(2)-AVEGSDLPPSAR(1)	Cross-Linked	1.3059e-07	-0.001205	-0.366402	K	124	A	191	(124, 191)	25	32.9514	non-polar
4	3088.63	TEGPAWTPLEPKLITR(12)-AVEGSDLPPSAR(1)	Cross-Linked	1.31418e-06	0.002038	0.659839	K	34	A	191	(34, 191)	12	31.8343	non-polar
3	3442.9	TEGPAWTPLEPKLITR(11)-LIKAVEGSDLPPSAR(3)	Cross-Linked	0.000828827	0.003195	0.927998	P	33	K	190	(33, 190)	6	30.9985	non-polar
3	2795.43	QKTAPLTDQGIAAAM(2)-AVEGSDLPPSAR(1)	Cross-Linked	1.66864e-05	0.000805	0.287971	K	244	A	191	(191, 244)	19	27.1502	non-polar
4	3533.94	TEGPAWTPLEPKLITR(12)-PGELVAITASALQAFR(1)	Cross-Linked	3.70354e-05	0.004491	1.27082	K	34	P	143	(34, 143)	3	25.6835	non-polar
4	4318.08	LAEPAGPWADIMQGPSESFVDFANR(11)-QKTAPLTDQGIAAAM(2)	Cross-Linked	3.49596e-06	0.002059	0.476832	I	173	K	244	(173, 244)	7	24.9124	non-polar
3	3149.68	LIKAVEGSDLPPSAR(3)-QKTAPLTDQGIAAAM(1)	Cross-Linked	0.00472642	-0.00264	-0.838178	K	190	Q	243	(190, 243)	6	22.9945	non-polar
5	4486.35	SPITMAEVEALMSSPLLPHDVTNLMR(8)-LIKAVEGSDLPPSAR(3)	Cross-Linked	6.82365e-07	0.006718	1.49744	V	57	K	190	(57, 190)	4	18.071	non-polar
3	3087.72	LIKAVEGSDLPPSAR(3)-QKSQPDIQQLIR(1)	Cross-Linked	0.00509539	0.002481	0.803507	K	190	Q	212	(190, 212)	3	17.5498	non-polar
3	2963.64	TAPSTLTTPGEIIK(10)-QKSQPDIQQLIR(2)	Cross-Linked	3.60488e-05	0.002624	0.885397	G	233	K	213	(213, 233)	4	16.6982	non-polar
5	2368.34	DLLFKDSAIMLK(5)-VAAHAVVAR(1)	Cross-Linked	1.58298e-05	0.000107	0.045179	K	320	V	266	(266, 320)	8	15.0318	non-polar
4	2657.45	SAGWNIPIGTLLHR(12)-KDQLTPSPR(1)	Cross-Linked	0.00309644	0.002189	0.823721	L	152	K	352	(152, 352)	5	14.8513	non-polar
4	3600.88	GSEFMPVVIKTEGPAWTPLEPK(10)-GSEFMPVVIK(1)	Cross-Linked	4.49096e-09	0.004332	1.20304	K	22	G	13	(13, 22)	6	14.3469	non-polar
2	3082.57	GAIEWEGIESGSVEQAVAK(5)-KDQLTPSPR(1)	Cross-Linked	0.00191508	0.000838	0.271851	W	159	K	352	(159, 352)	5	13.0174	non-polar
3	3171.75	LIKAVEGSDLPPSAR(2)-QKSQPDIQQLIR(2)	Cross-Linked	9.38489e-06	0.011335	3.57375	I	189	K	213	(189, 213)	8	12.8927	non-polar
4	2832.51	LIKAVEGSDLPPSAR(3)-AVEGSDLPPSAR(9)	Cross-Linked	0.0353871	0.001461	0.515797	K	190	P	199	(190, 199)	9	12.8636	non-polar
3	3600.87	GSEFMPVVIKTEGPAWTPLEPK(10)-GSEFMPVVIK(5)	Cross-Linked	0.00040298	0.001757	0.487937	K	22	M	17	(17, 22)	5	12.3526	non-polar
4	4339.17	LAEPAGPWADIMQGPSESFVDFANR(11)-LIKAVEGSDLPPSAR(3)	Cross-Linked	2.22598e-07	0.000368	0.084809	I	173	K	190	(173, 190)	12	10.7365	non-polar
4	4240.11	LAEPAGPWADIMQGPSESFVDFANR(11)-QKSQPDIQQLIR(2)	Cross-Linked	6.63259e-07	-0.006149	-1.4502	I	173	K	213	(173, 213)	12	7.39376	non-polar
3	2832.51	LIKAVEGSDLPPSAR(3)-AVEGSDLPPSAR(4)	Cross-Linked	9.58414e-05	0.000528	0.186407	K	190	G	194	(190, 194)	6	6.04278	non-polar
3	3186.77	LIKAVEGSDLPPSAR(3)-LIKAVEGSDLPPSAR(1)	Cross-Linked	0.0678693	0.001049	0.329173	K	190	L	188	(188, 190)	7	5.47693	non-polar

## Sheet: 8 Q16186
Charge	Precursor_Mass	Peptide	Peptide_Type	Score	Precursor_Mass_Error(Da)	Precursor_Mass_Error(ppm)	Residue1	Site1	Residue2	Site2	link_pos	Sum of repeat_times	Calculated_distance	type
4	2185.16	MSLKGTTVTPDK(4)-YLVEFR(1)	Cross-Linked	0.141377	0.000656	0.300207	K	34	Y	22	(22, 34)	12	31.0268	polar
3	2550.13	AMQNNAKPEQK(7)-KDEEEDMSLD(10)	Cross-Linked	0.271797	0.000813	0.318807	K	386	D	407	(386, 407)	5	29.9208	polar
4	2554.16	GASNKYLVEFR(5)-TDQDEEHCR(1)	Cross-Linked	0.0657564	0.000657	0.257227	K	21	T	114	(21, 114)	6	25.0417	polar
4	1882.01	GTTVTPDKR(8)-YLVEFR(1)	Cross-Linked	0.140955	-0.000864	-0.459084	K	42	Y	22	(22, 42)	10	24.3706	polar
3	2083.88	KDEEEDMSLD(6)-EGDTKDK(5)	Cross-Linked	0.587471	-0.001843	-0.884405	D	403	K	395	(395, 403)	11	22.2394	polar
4	1804.04	VYVLKFK(5)-YLVEFR(1)	Cross-Linked	0.388305	0.0007	0.388018	K	97	Y	22	(22, 97)	3	21.6758	polar
4	1641.9	AGKMSLK(3)-YLVEFR(1)	Cross-Linked	0.111574	0.000164	0.099884	K	30	Y	22	(22, 30)	5	19.9602	polar
4	2245.02	TDQDEEHCR(1)-GTTVTPDKR(8)	Cross-Linked	0.387632	0.000348	0.15501	T	114	K	42	(42, 114)	5	18.9477	polar
3	2099.88	DEEEDMSLD(5)-EGDTKDKK(7)	Cross-Linked	0.541738	-0.00189	-0.900051	D	403	K	397	(397, 403)	8	17.3913	polar
2	1641.91	AGKMSLK(3)-YLVEFR(4)	Cross-Linked	0.048024	0.002707	1.6487	K	30	E	25	(25, 30)	10	14.9098	polar
3	2281.17	LFFWMQEPK(7)-GTTVTPDKR(8)	Cross-Linked	0.0893254	-0.000551	-0.241543	E	111	K	42	(42, 111)	5	13.9789	polar
4	2191.15	GASNKYLVEFR(5)-YLVEFR(1)	Cross-Linked	0.187282	6.2e-05	0.028296	K	21	Y	22	(21, 22)	25	3.85594	polar
3	2185.16	MSLKGTTVTPDK(4)-YLVEFR(3)	Cross-Linked	0.042016	0.000374	0.171155	K	34	V	24	(24, 34)	7	29.0216	non-polar
3	2176.07	AMQNNAKPEQK(7)-GDVEAFAK(1)	Cross-Linked	0.0456917	0.00198	0.909897	K	386	G	372	(372, 386)	5	22.9946	non-polar
3	1882.01	GTTVTPDKR(8)-YLVEFR(3)	Cross-Linked	0.106116	0.000933	0.495747	K	42	V	24	(24, 42)	3	22.0143	non-polar
3	2191.15	GASNKYLVEFR(5)-YLVEFR(5)	Cross-Linked	0.251176	-0.000984	-0.449078	K	21	F	26	(21, 26)	7	13.5805	non-polar
2	1930.92	PEQKEGDTK(4)-AMQNNAK(6)	Cross-Linked	0.246037	0.000841	0.435544	K	390	A	385	(385, 390)	3	10.0674	non-polar

## Sheet: 9 P69441
Charge	Precursor_Mass	Peptide	Peptide_Type	Score	Precursor_Mass_Error(Da)	Precursor_Mass_Error(ppm)	Residue1	Site1	Residue2	Site2	link_pos	Sum of repeat_times	Calculated_distance	type
3	2091.96	KDDQEETVR(1)-IAQEDCR(4)	Cross-Linked	1.56551e-05	-0.000315	-0.150576	K	157	E	75	(75, 157)	7	32.0579	polar
4	1819.02	RVHAPSGR(1)-ADLEKILG(5)	Cross-Linked	0.0541811	0.000801	0.440347	R	124	K	211	(124, 211)	3	28.3504	polar
3	2071.07	VDGTKPVAEVR(5)-EAEAGNTK(1)	Cross-Linked	1.04031e-05	0.001977	0.954581	K	200	E	185	(185, 200)	3	27.0151	polar
4	2436.13	DDVTGEELTTR(2)-KDDQEETVR(1)	Cross-Linked	1.60449e-06	-0.003517	-1.44368	D	147	K	157	(147, 157)	5	21.8793	polar
2	2436.13	DDVTGEELTTR(1)-KDDQEETVR(1)	Cross-Linked	2.75332e-06	-0.003071	-1.2606	D	146	K	157	(146, 157)	54	18.4741	polar
3	2436.13	DDVTGEELTTR(6)-KDDQEETVR(1)	Cross-Linked	1.11862e-07	-0.002195	-0.901017	E	151	K	157	(151, 157)	12	18.4008	polar
3	2007.11	AAVKSGSELGK(4)-RVHAPSGR(1)	Cross-Linked	0.463772	0.000989	0.492748	K	40	R	124	(40, 124)	6	17.2913	polar
3	2436.14	DDVTGEELTTR(7)-KDDQEETVR(1)	Cross-Linked	1.31168e-05	0.001366	0.560724	E	152	K	157	(152, 157)	6	15.5855	polar
3	2545.3	DDVTGEELTTR(1)-VYHVKFNPPK(5)	Cross-Linked	3.5626e-05	0.00322	1.26508	D	146	K	136	(136, 146)	15	15.1547	polar
2	2110.17	VDGTKPVAEVR(9)-ADLEKILG(5)	Cross-Linked	1.06132e-06	-0.000496	-0.235052	E	204	K	211	(204, 211)	4	10.829	polar
3	2332.17	DDVTGEELTTR(1)-FNPPKVEGK(5)	Cross-Linked	0.0145698	0.001345	0.576717	D	146	K	141	(141, 146)	6	7.98548	polar
4	2201.12	VYHVKFNPPK(5)-IAQEDCR(1)	Cross-Linked	0.000783551	0.001445	0.656485	K	136	I	72	(72, 136)	3	34.3988	non-polar
2	1662.92	ADLEKILG(5)-VHAPSGR(1)	Cross-Linked	0.000198007	0.001708	1.02711	K	211	V	125	(125, 211)	11	27.855	non-polar
4	2091.96	KDDQEETVR(1)-IAQEDCR(1)	Cross-Linked	4.48486e-06	0.000579	0.276774	K	157	I	72	(72, 157)	5	27.1286	non-polar
3	1830.93	ADLEKILG(5)-IAQEDCR(1)	Cross-Linked	0.0338229	-0.000409	-0.223384	K	211	I	72	(72, 211)	4	26.2844	non-polar
4	2849.37	VEGKDDVTGEELTTR(1)-KDDQEETVR(1)	Cross-Linked	2.74586e-07	0.001406	0.493443	V	142	K	157	(142, 157)	4	22.5112	non-polar
3	2019.02	AAVKSGSELGK(4)-IAQEDCR(1)	Cross-Linked	4.20756e-05	0.00062	0.30708	K	40	I	72	(40, 72)	12	21.615	non-polar
3	1975.07	VDGTKPVAEVR(5)-VHAPSGR(1)	Cross-Linked	0.000121933	0.001252	0.633901	K	200	V	125	(125, 200)	6	20.7601	non-polar
5	2849.36	VEGKDDVTGEELTTR(4)-KDDQEETVR(1)	Cross-Linked	4.06416e-06	-0.000173	-0.060715	K	145	K	157	(145, 157)	5	18.3143	non-polar
3	2849.36	VEGKDDVTGEELTTR(3)-KDDQEETVR(1)	Cross-Linked	3.3619e-06	-0.001907	-0.669272	G	144	K	157	(144, 157)	13	16.6275	non-polar
4	1923.95	KDDQEETVR(1)-VHAPSGR(4)	Cross-Linked	0.169998	-9.1e-05	-0.047298	K	157	P	128	(128, 157)	6	15.5701	non-polar
3	1851.01	AAVKSGSELGK(4)-VHAPSGR(1)	Cross-Linked	0.00503482	0.000397	0.214478	K	40	V	125	(40, 125)	9	14.5121	non-polar
4	1923.95	KDDQEETVR(1)-VHAPSGR(1)	Cross-Linked	3.68433e-05	0.000696	0.361755	K	157	V	125	(125, 157)	20	11.1729	non-polar
3	2110.17	VDGTKPVAEVR(1)-ADLEKILG(5)	Cross-Linked	0.00114392	-0.000497	-0.235525	V	196	K	211	(196, 211)	5	10.9812	non-polar
